# Supplementary material for: Lactococcus lactis Delivery of Surface Layer Protein A Protects Mice from Colitis by Re-Setting Host Immune Repertoire
Source: Biomedicines. 2021 Aug 29;9(9):1098. doi: 10.3390/biomedicines9091098 (PMC8470720; doi:10.3390/biomedicines9091098)
Supplement: Supplementary file 1 [file biomedicines-09-01098-s001.zip]

Archive with 1 entries (1 files):
- biomedicines-1333463-supplementary.pdf
